# Supplementary material for: Influence of SPION Surface Coating on Magnetic Properties and Theranostic Profile
Source: Molecules. 2024 Apr 17;29(8):1824. doi: 10.3390/molecules29081824 (PMC11052394; doi:10.3390/molecules29081824)
Supplement: Supplementary file 1 [file molecules-29-01824-s001.zip]

Archive with 1 entries (1 files):
- molecules-2957691-supplementary.pdf
